# Supplementary material for: Cognition difference between players of different involvement toward the concrete design features in music games
Source: PLoS One. 2019 May 7;14(5):e0216276. doi: 10.1371/journal.pone.0216276 (PMC6504098; doi:10.1371/journal.pone.0216276)
Supplement: S1 File — (XLSX) [file pone.0216276.s001.xlsx]

## Sheet: Original Data
NUM	GENDER	AGE	EDUCATION	Profession	Involvement-1	Involvement-2	Involvement-3	Involvement-4	Involvement-5	Involvement-6	Involvement-7	Involvement-8	Involvement-9	Involvement-10	Involvement-11	Involvement-12	Involvement-13	D1-1	D1-2	D1-3	D1-4	D1-5	D1-6	D1-7	D1-8	D1-9	D1-10	D1-11	D2-1	D2-2	D2-3	D2-4	D2-5	D2-6	D2-7	D3-1	D3-2	D3-3	D3-4	D3-5	D3-6	D3-7	D3-8	D3-9	D4-1	D4-2	D4-3	D4-4	D4-5
1	M	1	Senior high school	Student	1	1	1	1	1	1	1	1	1	1	1	1	1	3	3	3	3	3	3	3	3	3	3	3	1	1	1	1	1	1	1	3	3	3	3	3	3	3	3	3	3	3	3	3	3
2	M	1	Senior high school	Student	1	1	1	1	1	1	1	1	1	1	1	1	1	5	5	5	5	5	5	5	3	5	5	5	5	5	5	5	5	5	5	5	5	5	5	3	5	5	5	5	5	5	5	5	5
3	M	1	Senior high school	Student	1	1	1	1	1	1	1	1	1	1	1	1	1	1	1	1	1	1	1	1	1	1	1	1	5	5	5	5	5	5	5	3	3	3	3	3	3	3	3	3	2	2	2	2	2
4	F	3	College or University	Government employee	1	1	1	1	1	1	1	2	1	1	1	1	1	1	2	2	3	3	3	4	3	3	3	1	3	3	3	3	3	2	1	2	3	3	3	2	3	2	2	2	3	3	2	1	1
5	M	1	College or University	Student	2	1	1	1	1	1	1	1	1	1	1	1	1	4	4	3	5	5	5	3	2	2	5	4	4	4	5	5	5	2	2	5	5	3	4	4	2	4	4	5	5	1	4	4	5
6	F	1	College or University	Student	1	1	1	1	1	1	1	2	1	1	1	1	1	4	5	4	5	5	5	5	5	3	4	4	3	3	3	3	4	3	3	4	4	3	3	4	3	5	5	2	4	3	4	4	4
7	M	1	Senior high school	Student	1	2	1	1	1	1	1	1	1	1	1	1	1	4	4	3	5	4	5	4	4	4	3	4	5	5	5	5	5	4	4	5	5	4	4	3	5	4	5	5	5	5	4	4	5
8	F	4	College or University	Government employee	1	1	1	1	1	1	1	1	1	1	1	1	3	3	5	4	3	5	5	5	2	5	2	4	5	3	4	5	5	4	4	5	4	3	4	4	4	4	5	5	4	5	5	5	4
9	F	1	College or University	Student	1	1	1	1	1	1	1	1	1	2	1	1	2	2	3	2	2	2	2	2	2	2	2	2	3	2	3	3	3	4	2	2	2	2	2	2	2	2	2	2	2	2	2	2	2
10	F	2	College or University	Government employee	2	2	1	1	1	1	1	1	1	1	1	1	1	2	3	3	3	4	2	2	1	1	1	1	2	3	3	3	3	3	3	5	5	4	3	3	4	4	3	3	3	4	4	3	3
11	M	1	Senior high school	Student	2	3	1	1	1	1	1	1	1	1	1	1	1	1	3	3	3	3	3	3	3	3	3	3	3	3	3	3	3	3	3	3	3	3	3	3	3	3	3	3	3	3	3	3	3
12	F	1	College or University	Student	1	1	1	2	1	1	1	1	1	1	1	1	3	1	2	3	3	2	4	4	2	4	4	1	4	3	4	4	4	2	1	4	2	2	4	3	2	3	4	2	4	2	3	3	4
13	F	1	College or University	Student	1	2	2	2	1	1	1	1	1	1	1	1	1	1	1	2	2	2	3	3	3	2	1	2	2	3	3	3	3	3	3	1	1	1	1	3	3	3	2	2	3	2	2	2	2
14	M	1	Elementary school	Student	1	1	1	1	1	1	1	5	1	1	1	1	1	1	5	5	5	5	5	5	1	5	1	3	5	1	5	3	5	1	1	5	1	3	3	3	1	5	5	5	5	1	3	1	1
15	M	2	College or University	Student	2	2	1	1	1	1	1	1	1	1	1	1	3	3	3	3	4	4	4	4	2	2	5	3	5	5	5	5	5	5	2	5	5	4	4	5	5	5	5	5	5	5	5	5	5
16	M	1	Senior high school	Student	2	2	1	1	1	1	1	1	1	2	1	2	1	1	1	1	1	1	2	1	2	1	2	4	1	1	1	1	1	1	1	2	1	2	1	1	2	2	1	2	1	2	1	2	1
17	M	1	Senior high school	Student	2	2	1	1	1	1	1	2	1	1	1	1	3	4	4	4	4	3	4	3	5	5	5	2	4	2	2	4	4	2	2	2	2	2	5	2	2	5	5	5	5	2	2	5	2
18	M	1	Senior high school	Student	1	2	1	1	1	1	1	1	1	1	1	1	5	3	3	3	4	4	4	4	1	4	3	3	5	3	4	4	3	3	3	4	3	3	3	3	2	2	4	4	5	4	4	3	4
19	F	1	College or University	Student	1	2	1	1	1	1	2	1	1	1	1	2	3	2	3	2	2	2	2	2	2	2	2	2	3	3	2	3	3	2	2	3	2	3	2	2	1	1	3	3	2	2	3	2	2
20	F	1	College or University	Student	2	2	1	1	1	1	1	1	1	2	2	1	2	3	4	4	4	4	4	4	4	4	4	4	4	4	4	4	4	1	1	4	4	4	4	3	4	4	4	5	4	3	3	4	4
21	F	4	College or University	Government employee	1	2	1	1	1	1	1	1	2	2	2	1	3	3	4	4	5	5	5	5	4	5	5	3	5	5	5	5	5	5	4	5	5	5	5	3	4	5	5	5	5	5	5	5	5
22	F	4	Graduate school	Government employee	2	3	2	2	1	1	1	1	1	1	1	1	2	3	3	3	3	3	3	3	5	5	5	3	3	4	3	3	3	4	3	3	3	3	4	4	4	4	5	4	4	4	5	4	4
23	M	1	Elementary school	Student	2	2	1	1	3	1	1	1	1	3	1	1	1	5	3	3	3	3	3	3	3	3	3	3	3	3	3	3	3	5	5	5	5	3	3	3	3	3	3	2	4	4	4	3	4
24	M	1	Senior high school	Student	1	2	1	1	1	2	2	2	2	1	2	1	1	1	1	1	1	1	1	1	1	1	1	1	1	1	1	1	1	1	1	1	1	1	1	1	1	1	1	1	1	1	1	1	1
25	F	1	Elementary school	Student	1	3	1	1	1	1	1	1	1	3	3	1	1	2	2	2	2	2	2	2	2	2	2	2	4	4	4	4	4	4	4	5	5	5	5	5	1	5	5	5	5	5	5	5	5
26	F	1	Elementary school	Student	1	3	1	1	1	1	2	2	2	2	1	1	1	1	2	2	2	3	3	2	2	3	1	1	1	1	1	2	1	2	1	3	1	1	3	2	1	1	3	1	1	1	1	1	1
27	F	1	Senior high school	Student	1	2	3	1	1	1	1	2	2	2	1	1	1	3	2	2	3	4	4	4	3	3	2	1	3	3	3	3	3	3	1	3	3	3	3	3	3	2	3	4	3	4	4	3	3
28	F	3	Graduate school	Government employee	1	1	1	1	1	1	3	2	2	1	1	1	4	1	1	4	4	4	3	3	3	3	3	4	5	5	4	5	5	5	5	4	4	4	4	4	4	5	4	5	4	4	4	4	4
29	F	1	Senior high school	Student	2	2	1	1	1	1	1	1	1	1	2	2	4	4	4	4	3	4	4	4	4	5	4	4	3	3	4	5	5	4	2	5	4	3	2	5	4	4	4	5	3	4	4	4	3
30	F	2	College or University	Government employee	2	3	2	2	1	1	1	1	1	1	1	2	3	4	4	4	4	4	5	5	2	2	2	2	4	3	3	3	3	3	3	5	5	5	4	4	4	5	4	3	3	3	4	3	3
31	M	1	Elementary school	Student	1	3	1	1	1	2	2	1	1	1	5	1	1	1	5	5	4	5	5	5	1	1	5	1	3	4	1	5	1	5	1	5	5	3	3	5	3	1	5	5	5	1	1	5	5
32	F	1	Elementary school	Student	1	2	1	1	1	3	2	1	3	1	1	3	1	5	5	5	1	2	3	1	2	3	1	1	1	1	1	1	1	1	1	3	3	3	2	2	2	2	2	3	3	2	3	2	1
33	M	1	Senior high school	Student	1	3	1	1	1	1	2	1	1	1	3	1	4	4	4	2	4	2	4	4	4	4	4	4	4	4	3	4	4	2	4	4	4	2	3	2	1	1	4	4	4	4	4	4	4
34	M	2	College or University	Student	2	3	1	1	2	2	1	1	2	1	1	2	2	2	2	3	3	2	3	3	3	3	3	3	3	4	4	4	4	3	4	3	3	4	3	2	3	3	4	3	3	4	3	3	3
35	F	1	College or University	Student	1	3	1	1	1	1	2	2	2	2	2	1	2	4	4	4	4	4	4	4	4	4	4	4	4	4	4	4	4	4	4	4	4	4	4	4	4	4	4	4	4	4	4	4	4
36	M	1	College or University	Student	3	3	1	1	1	2	1	1	2	2	2	1	1	3	4	3	3	3	3	3	3	3	3	3	3	3	3	2	3	2	3	2	2	3	2	3	3	3	2	3	3	1	3	2	3
37	M	1	Senior high school	Student	3	3	1	1	1	1	2	2	3	1	1	1	1	5	3	5	5	5	3	5	3	5	3	3	5	5	5	3	3	5	5	5	5	1	3	4	4	4	5	5	5	5	5	5	5
38	F	1	Senior high school	Student	2	2	1	1	1	2	1	2	2	2	2	1	2	2	3	2	2	3	3	3	1	2	1	2	3	2	3	3	3	2	2	3	2	2	2	2	2	2	2	1	3	3	3	3	3
39	M	1	Senior high school	Student	1	3	1	1	1	1	1	3	1	1	3	1	4	3	5	3	2	3	5	3	4	4	3	3	3	5	4	3	4	4	4	5	5	4	4	3	3	5	4	5	4	3	3	4	3
40	M	2	College or University	Student	1	2	1	1	1	2	2	1	1	3	3	2	2	2	3	2	2	1	1	1	1	1	1	1	2	1	2	1	2	1	1	1	1	1	1	1	2	2	2	1	2	2	1	2	1
41	F	1	College or University	Student	2	2	2	2	2	2	2	2	2	1	1	1	1	3	3	3	3	3	3	3	3	3	3	3	5	5	5	5	5	5	5	3	3	3	2	2	2	4	4	4	4	4	4	4	4
42	F	1	Elementary school	Student	3	3	1	1	1	1	3	1	1	1	3	1	2	3	3	3	3	3	3	3	3	3	2	3	4	3	3	3	2	2	2	3	3	2	3	2	2	2	3	3	2	2	2	2	2
43	F	1	Elementary school	Student	3	3	1	1	1	1	3	1	1	1	3	1	2	3	3	3	3	3	3	3	3	3	2	3	4	3	3	3	2	2	2	3	3	2	3	2	2	2	3	2	2	2	2	2	3
44	F	1	College or University	Student	3	5	3	1	1	2	1	1	1	1	1	1	2	5	5	4	5	5	3	3	4	5	5	5	5	4	5	5	3	5	5	5	4	4	4	3	4	4	3	5	5	5	5	5	5
45	M	1	Elementary school	Student	3	3	2	2	1	1	1	2	1	2	2	1	3	4	4	4	5	5	5	5	1	5	1	1	1	1	2	1	1	1	1	5	1	5	2	3	5	4	1	4	1	1	4	5	1
46	F	1	Elementary school	Student	1	5	1	1	1	1	1	3	3	1	3	1	2	1	1	1	1	1	1	1	1	1	3	5	1	1	1	1	1	5	1	1	1	5	1	1	1	1	5	1	1	1	1	1	1
47	F	1	College or University	Student	2	3	1	1	1	1	2	2	3	3	2	1	2	2	3	3	4	3	3	3	2	1	2	4	4	2	4	3	2	4	2	3	3	2	2	2	2	2	3	4	4	3	4	4	4
48	M	2	College or University	Student	2	3	1	1	3	1	1	1	3	2	2	1	3	3	3	2	1	1	1	1	1	1	3	1	5	5	4	4	5	3	4	5	4	3	5	3	5	4	3	5	5	3	3	2	4
49	F	4	Graduate school	Government employee	2	3	2	1	1	1	1	2	4	2	1	1	4	3	4	3	3	4	4	3	4	4	4	3	4	4	4	4	4	4	3	4	4	4	3	4	4	4	4	4	4	4	4	4	4
50	F	2	College or University	Student	1	3	1	1	1	1	1	3	3	2	3	1	4	3	3	4	4	4	4	3	3	3	2	5	4	4	4	4	4	3	3	4	4	5	4	4	3	3	3	5	4	4	4	4	5
51	M	1	College or University	Student	2	3	2	1	1	2	3	2	1	1	3	2	2	2	4	3	3	4	4	2	3	2	2	1	3	4	2	3	3	3	2	2	3	3	1	5	3	2	2	2	3	4	3	2	1
52	F	1	College or University	Student	2	4	1	1	1	4	4	4	1	1	1	1	1	1	4	4	5	4	1	1	4	4	1	1	5	1	4	1	2	4	1	4	1	1	4	4	1	1	4	1	5	1	1	1	1
53	F	1	Elementary school	Student	3	3	1	1	2	1	2	3	3	4	1	1	1	2	3	3	2	3	2	2	3	2	2	2	3	2	2	1	2	2	3	3	2	2	3	3	3	2	2	4	3	2	3	3	2
54	M	2	College or University	Student	4	5	1	4	1	1	1	1	1	4	1	1	1	1	1	4	4	4	1	1	1	4	4	4	4	4	4	4	4	4	4	4	4	4	1	1	3	4	4	4	4	4	4	4	4
55	M	1	Senior high school	Student	2	2	2	2	2	2	2	2	2	2	2	2	2	3	2	2	2	2	2	2	2	2	2	2	2	2	2	2	2	2	2	2	2	2	2	2	2	2	2	2	2	2	2	2	2
56	F	2	College or University	Student	3	3	2	2	1	1	3	2	2	2	2	2	2	3	3	3	3	3	3	3	3	33	3	3	3	3	3	3	3	3	3	3	4	3	3	3	3	3	3	3	3	3	3	3	3
57	M	2	College or University	Student	4	4	1	1	1	1	1	4	4	1	3	1	1	1	5	5	3	5	5	5	5	1	1	5	5	5	5	5	5	5	1	5	5	5	1	1	5	5	5	5	5	5	5	5	5
58	M	1	Senior high school	Student	3	3	2	3	1	1	1	2	2	3	2	2	2	3	3	3	3	3	3	3	3	3	4	4	4	4	3	4	3	3	3	3	3	3	3	3	3	3	4	4	3	3	4	4	4
59	F	3	College or University	Service	2	4	2	2	1	1	1	2	3	2	2	2	4	2	5	5	2	5	5	5	2	4	2	3	5	4	4	5	4	4	2	5	4	3	2	4	2	2	4	5	4	2	5	5	5
60	M	1	Senior high school	Student	4	4	1	1	1	2	1	3	5	2	2	1	1	4	3	5	5	3	4	3	5	5	3	3	5	5	5	5	5	5	5	5	4	4	3	2	3	5	4	5	5	3	4	3	5
61	M	1	Senior high school	Student	3	3	2	2	1	2	3	5	1	1	1	1	3	2	4	4	4	4	3	2	5	5	5	2	5	5	5	5	5	5	4	2	2	2	2	4	1	1	2	5	4	1	2	1	4
62	M	1	Elementary school	Student	3	2	5	1	1	2	3	3	1	1	4	1	1	3	3	4	4	3	2	3	4	4	3	2	3	3	4	3	3	2	3	2	3	3	2	3	4	3	4	5	2	3	4	2	4
63	F	1	Elementary school	Student	3	3	2	2	1	4	3	2	3	1	2	1	1	3	4	4	4	4	4	3	5	5	5	3	3	2	3	2	3	4	5	5	4	5	5	3	2	5	4	5	4	2	5	5	5
64	F	3	College or University	Government employee	2	3	2	2	2	2	2	2	3	2	2	2	2	3	3	3	3	4	3	2	4	2	4	4	4	4	4	4	3	4	4	4	4	4	3	3	4	4	4	3	4	3	4	2	4
65	M	2	College or University	Student	1	3	2	3	1	1	3	3	3	2	2	2	3	2	2	3	4	3	3	3	3	3	3	3	5	3	3	4	5	3	2	4	3	2	3	2	3	2	2	2	3	3	3	3	3
66	F	2	College or University	Student	3	3	1	1	3	3	2	2	3	4	1	1	2	4	4	4	4	4	2	2	5	4	2	2	4	3	4	3	3	4	3	4	3	4	4	3	4	4	4	3	4	4	1	1	1
67	M	1	College or University	Student	1	2	2	2	2	1	2	2	1	4	3	4	3	4	3	4	4	4	4	3	4	4	2	4	4	3	4	4	4	3	4	4	3	4	3	4	5	5	4	5	4	4	3	2	4
68	M	1	Senior high school	Student	4	3	1	1	1	1	1	2	3	2	3	3	4	2	4	4	3	4	4	4	3	4	3	4	4	4	4	4	4	4	3	4	4	3	4	4	3	4	4	3	3	3	3	3	3
69	F	2	College or University	Government employee	2	4	2	2	1	1	1	3	3	3	3	2	3	4	4	5	5	4	5	4	2	4	2	3	4	3	4	5	5	2	2	3	3	5	3	5	5	5	5	5	3	5	5	5	1
70	M	1	Elementary school	Student	2	5	2	2	1	5	1	1	3	3	3	1	1	4	4	4	4	4	4	4	4	5	5	1	4	4	3	5	4	3	2	5	5	3	4	3	5	5	4	5	1	1	1	4	3
71	M	1	Senior high school	Student	3	3	2	1	1	3	2	3	2	3	3	2	2	4	3	3	3	1	1	2	3	1	1	2	5	4	4	4	3	5	1	5	3	3	3	3	2	2	5	5	3	3	4	3	4
72	F	2	College or University	Student	3	3	4	2	1	2	1	2	2	1	3	3	3	3	4	3	4	4	4	4	3	3	2	2	3	4	4	3	3	2	2	3	3	4	2	3	2	3	3	5	4	4	4	4	4
73	F	1	College or University	Student	4	4	2	3	1	5	2	2	1	1	2	1	2	4	5	3	4	5	3	4	5	2	3	3	4	5	5	4	4	5	3	3	4	5	4	3	4	3	4	4	3	3	4	3	4
74	M	2	College or University	Student	3	2	3	2	2	2	2	1	2	4	2	2	3	4	3	4	4	3	4	4	3	4	4	3	4	3	4	4	4	1	1	4	4	3	4	3	4	3	4	3	4	3	4	2	2
75	M	1	Senior high school	Student	2	3	1	1	1	1	1	1	3	4	4	4	4	3	4	4	5	5	5	5	5	5	5	5	5	5	5	5	5	2	2	5	3	3	3	4	4	4	4	5	3	3	4	4	4
76	M	1	Senior high school	Student	3	3	3	3	1	4	1	2	1	4	2	1	3	3	5	4	3	5	5	5	3	4	5	3	5	3	5	2	3	4	2			5	5	5	3	3	2	4	4	3	5	4	5
77	F	2	College or University	Student	3	3	2	1	2	3	2	3	3	2	2	2	3	3	4	4	4	4	3	3	3	4	4	3	5	4	4	4	4	4	4	3	3	4	4	4	3	3	4	3	4	3	4	4	4
78	M	2	College or University	Student	3	4	2	2	2	3	2	3	2	2	2	3	1	3	3	3	3	4	4	2	4	4	2	1	4	3	3	4	4	2	1	4	3	4	4	3	4	4	3	5	4	3	1	1	3
79	F	2	College or University	Service	3	3	2	1	1	5	2	4	3	3	1	1	2	3	4	1	4	4	4	4	1	1	2	3	2	4	3	3	3	3	3	3	3	3	2	3	3	2	2	3	2	2	3	3	3
80	F	3	College or University	Government employee	4	5	1	3	1	3	1	2	3	3	1	1	3	4	4	2	3	5	4	4	5	4	2	1	5	5	5	4	4	5	3	4	5	4	3	4	3	5	4	5	5	5	5	4	4
81	F	1	College or University	Student	2	2	2	2	1	2	1	4	4	4	2	2	4	4	4	4	4	4	4	4	2	4	2	4	4	4	4	2	2	4	4	4	4	4	4	4	4	4	4	4	2	3	4	4	4
82	F	1	Elementary school	Student	1	3	1	1	1	2	5	3	2	1	5	3	4	2	2	3	4	1	1	3	4	4	3	2	4	3	5	4	4	5	1	5	3	3	2	5	4	5	5	1	5	4	3	3	4
83	M	1	Senior high school	Student	4	4	1	1	4	4	2	2	2	2	2	2	2	2	2	2	2	2	2	2	2	2	2	2	2	2	2	2	2	2	2	2	2	2	2	2	2	2	2	2	2	2	2	2	2
84	M	1	Senior high school	Student	3	3	2	2	1	3	2	3	3	2	3	2	3	2	3	2	4	4	4	4	2	4	4	4	4	3	4	4	3	4	2	4	3	2	4	4	3	3	3	5	4	4	4	4	4
85	M	1	Senior high school	Student	3	4	2	1	1	1	1	1	2	5	5	1	5	5	4	4	5	5	5	5	5	5	4	1	4	3	3	3	3	4	4	5	4	3	4	5	5	4	5	5	3	3	3	5	5
86	F	2	College or University	Student	1	4	1	1	1	2	2	3	4	3	4	2	4	3	4	2	2	5	4	4	2	4	2	4	5	3	5	2	3	4	2		4	3	5	5	5	4	4	5	3	3	5	4	5
87	M	2	College or University	Student	1	5	1	1	1	1	4	5	2	1	4	1	5	5	5	5	5	5	5	5	5	5	5	5	5	5	5	5	5	3	1	5	5	5	5	5	3	3	3	2	5	3	5	5	5
88	F	1	College or University	Student	3	3	4	2	1	4	4	4	3	1	1	1	1	3	3	3	3	3	3	3	3	3	3	3	3	3	3	3	3	3	3	3	3	3	3	3	3	3	3	3	3	3	3	3	3
89	M	1	Senior high school	Student	3	3	2	2	1	2	2	2	3	2	3	3	4	3	4	4	4	4	4	4	4	4	4	4	4	4	4	4	4	3	2	4	4	4	4	4	3	4	4	5	4	4	4	4	4
90	F	1	Junior high school	Student	1	4	2	2	1	1	2	4	3	3	2	3	4	4	5	5	1	5	5	2	1	3	4	5	5	5	5	4	3	2	1	5	3	2	5	4	3	1	4	5	2	4	5	5	3
91	M	1	Senior high school	Student	2	4	2	1	1	3	2	3	3	3	3	3	3	1	3	3	3	3	3	3	3	3	3	3	5	5	5	5	5	3	1	3	4	1	3	3	3	2	4	5	3	2	3	3	3
92	M	1	Senior high school	Student	2	3	2	1	1	1	2	3	4	1	3	5	5	4	3	4	5	5	5	2	3	5	4	5	4	4	5	5	5	3	5	4	4	4	5	2	4	2	5	1	5	5	5	5	4
93	F	2	College or University	Student	2	2	2	2	3	2	3	3	2	4	3	2	3	3	4	3	3	3	3	3	3	4	3	3	3	4	3	4	3	4	3	4	3	3	4	3	4	3	3	4	3	4	3	4	3
94	M	1	Senior high school	Student	3	3	2	2	2	3	3	3	3	2	2	2	3	4	4	4	4	4	4	4	4	4	4	4	4	4	4	4	4	3	3	4	4	4	4	4	4	3	4	4	4	4	4	4	4
95	M	1	Senior high school	Student	4	5	3	1	1	3	3	3	2	3	3	1	1	3	4	4	4	4	4	3	3	4	4	4	4	4	4	4	4	3	4	4	4	3	4	4	4	4	4	4	4	4	4	4	4
96	M	1	Senior high school	Student	3	3	1	1	1	2	3	4	3	3	3	3	3	3	3	3	3	4	4	5	3	4	4	3	4	4	5	4	3	5	4	4	5	4	4	5	5	5	5	3	4	3	3	5	5
97	M	1	Senior high school	Student	2	3	1	1	2	3	2	4	3	3	3	3	3	3	4	4	4	4	4	4	4	4	4	4	5	5	5	5	5	5	5	5	4	3	4	4	4	4	4	5	5	5	5	5	5
98	M	1	Senior high school	Student	4	4	4	3	2	4	1	1	1	2	2	3	3	2	3	3	3	3	3	3	3	3	3	3	4	4	4	4	4	4	2	5	4	5	5	5	5	3	5	5	5	5	5	5	5
99	F	2	College or University	Student	3	4	2	2	1	2	1	3	3	3	3	3	4	3	4	3	4	4	4	4	2	3	2	2	3	3	4	4	3	3	3	4	4	3	3	4	5	5	5	5	3	3	3	5	2
100	M	1	College or University	Student	3	4	3	3	2	3	2	2	2	3	2	2	3	3	4	4	3	3	4	4	3	3	4	4	3	4	4	4	4	2	2	3	4	3	4	4	3	4	4	4	4	4	4	4	4
101	M	2	College or University	Student	2	2	2	2	3	2	3	2	2	3	4	3	4	3	4	3	4	3	4	3	5	5	3	3	4	3	4	3	3	4	3	3	4	3	4	3	4	3	4	3	4	3	4	4	4
102	M	1	Senior high school	Student	3	4	1	1	1	3	3	3	5	2	4	1	3	2	4	3	3	3	3	3	3	3	4	3	4	3	3	4	3	3	4	3	3	3	3	3	3	3	3	3	4	3	4	3	4
103	F	2	College or University	Manufacturing	2	4	2	1	1	2	3	3	3	3	3	4	4	4	4	4	4	4	4	4	4	4	3	3	4	4	4	4	4	4	3	4	4	4	3	3	2	2	4	4	4	4	4	4	4
104	M	1	Elementary school	Student	3	4	3	1	1	3	4	1	3	3	5	1	3	1	2	5	5	5	5	5	1	5	5	5	5	5	5	5	5	1	5	5	5	3	3	1	5	3	5	5	5	3	5	5	5
105	F	1	College or University	Student	4	4	3	3	1	2	2	2	2	3	4	3	3	4	3	4	3	3	4	4	4	4	2	2	4	3	3	3	4	3	3	4	4	3	4	3	4	4	3	5	4	3	2	2	3
106	F	2	College or University	Student	5	5	4	3	1	5	1	1	3	1	3	3	1	5	5	5	5	5	5	5	4	5	5	5	5	5	5	5	5	5	5	5	5	5	5	5	5	5	5	5	4	5	5	1	5
107	M	1	Senior high school	Student	3	4	4	3	1	4	2	3	4	3	2	1	2	3	4	4	4	4	4	4	4	4	4	3	5	3	4	4	5	5	3	4	4	3	3	3	4	4	4	4	4	3	4	4	4
108	F	1	Elementary school	Student	4	3	1	1	1	5	5	3	3	2	5	1	2	3	4	4	3	5	4	3	1	2	4	3	5	4	5	5	3	5	4	4	3	4	3	5	3	2	3	5	5	3	4	5	5
109	M	1	Senior high school	Student	3	4	2	1	1	3	4	4	3	3	4	2	3	3	5	5	5	5	5	5	3	3	5	5	5	4	5	5	5	5	4	5	5	3	4	5	4	3	5	5	5	5	5	5	4
110	M	2	College or University	Government employee	5	5	1	1	1	5	1	5	5	1	5	1	1	1	1	1	1	5	1	5	1	1	1	1	5	5	5	5	5	5	5	5	5	5	1	5	5	1	1	1	5	1	5	5	5
111	M	1	Senior high school	Student	4	4	5	4	1	4	1	2	4	1	2	3	2	1	5	4	5	4	4	4	3	4	4	4	3	3	4	3	3	4	2	3	3	4	3	4	3	3	4	4	3	3	4	4	4
112	M	2	College or University	Student	3	4	3	2	1	2	1	3	3	4	4	3	4	4	4	3	4	3	2	3	3	2	4	2	4	4	3	2	2	2	4	5	4	3	4	2	3	4	4	5	4	4	3	4	3
113	F	2	College or University	Student	3	2	3	2	3	3	2	4	4	3	3	2	3	3	3	3	2	3	3	4	3	3	3	3	3	3	2	3	3	3	3	3	3	3	3	3	3	2	2	3	3	3	3	2	3
114	M	2	College or University	Student	2	2	4	4	2	3	3	2	2	4	3	4	2	4	4	3	4	4	3	4	3	4	3	4	4	3	4	3	4	3	4	4	3	4	4	4	3	4	4	3	4	3	4	3	4
115	F	2	College or University	Student	2	2	3	3	3	2	2	2	3	4	4	3	4	3	3	3	4	3	3	4	4	4	3	3	3	3	4	3	3	4	3	3	3	4	3	3	4	3	3	4	3	4	4	3	4
116	M	2	College or University	Student	3	2	3	3	3	2	2	3	2	4	3	4	3	4	3	4	3	3	4	3	4	3	3	4	4	3	4	3	3	3	3	4	3	3	3	4	3	4	3	4	4	3	4	3	4
117	M	1	Senior high school	Student	3	4	2	2	1	3	3	4	3	3	4	2	3	2	4	4	3	4	4	3	3	4	5	5	4	4	3	4	3	5	4	4	3	3	3	3	3	3	4	5	5	4	5	5	5
118	M	1	Senior high school	Student	4	4	2	2	1	4	2	2	3	3	4	3	3	3	4	4	3	4	4	4	3	4	5	4	4	4	4	4	4	4	4	3	3	4	3	4	4	3	4	5	4	3	4	3	3
119	M	1	Senior high school	Student	4	4	3	3	4	5	4	3	2	1	2	1	1	1	1	1	2	3	2	1	1	1	1	4	5	3	2	3	3	1	1	4	1	1	1	3	3	1	3	5	3	1	5	1	5
120	M	1	Senior high school	Student	3	4	3	2	1	5	1	5	5	1	3	1	3	3	5	5	5	5	5	5	3	3	5	5	4	4	3	5	3	3	3	5	5	3	3	5	4	4	4	5	3	5	5	5	5
121	F	3	College or University	Government employee	4	4	4	3	3	1	2	4	4	2	2	2	2	2	4	4	4	4	4	4	1	5	4	1	2	2	2	2	2	2	2	4	4	2	2	4	4	4	4	1	3	3	4	1	4
122	F	4	Graduate school	Government employee	2	4	3	2	4	2	3	4	3	2	3	2	4	4	3	4	5	4	4	4	4	5	3	2	4	5	4	4	5	5	3	5	4	3	4	4	3	3	4	5	5	5	5	4	4
123	M	1	Senior high school	Student	5	5	3	3	5	2	2	2	2	1	4	1	3	3	3	3	3	3	3	3	3	3	3	3	3	3	3	3	3	3	3	3	3	3	3	3	3	3	3	3	3	3	3	3	3
124	F	2	College or University	Student	5	5	2	1	1	5	3	4	3	1	3	2	3	5	4	5	5	4	3	3	5	4	3	5	5	3	5	4	4	5	3	4	2	1	4	4	2	3	5	5	4	5	5	4	5
125	F	2	College or University	Student	4	4	4	4	1	3	1	1	4	4	3	3	2	3	3	3	3	3	3	3	3	3	2	5	5	4	4	5	5	5	4	4	4	4	4	4	3	2	4	5	4	4	4	2	3
126	M	1	Senior high school	Student	4	4	3	2	1	4	3	3	3	2	3	3	3	5	5	4	5	4	5	5	5	5	5	4	5	4	5	4	4	5	5	5	4	5	4	5	5	5	4	5	5	4	5	4	5
127	M	1	Senior high school	Student	4	4	2	2	2	4	3	4	3	3	3	2	2	2	3	4	3	3	3	3	3	3	3	3	3	3	3	3	3	3	3	3	3	3	3	4	4	4	4	5	3	3	4	4	4
128	M	1	Senior high school	Student	3	3	2	2	2	2	3	3	3	3	4	4	4	3	4	4	5	4	5	5	5	4	5	4	4	4	5	5	4	4	5	4	4	4	4	3	3	3	4	4	4	4	4	4	3
129	M	1	Senior high school	Student	3	4	3	2	2	3	3	3	4	2	4	2	4	1	4	4	4	3	4	4	4	4	5	3	2	2	4	4	4	2	2	4	4	3	4	4	2	2	2	4	4	4	5	4	2
130	F	2	College or University	Student	4	3	3	3	2	3	2	2	3	3	4	4	3	2	2	3	2	3	3	4	3	2	3	2	2	2	2	3	1	1	2	4	3	4	4	4	4	3	3	5	3	3	3	3	3
131	F	2	College or University	Student	4	3	2	2	2	3	3	3	3	4	3	4	3	4	3	4	2	3	3	3	2	3	3	3	3	3	2	3	3	2	3	4	3	4	3	3	3	3	3	2	3	3	3	3	4
132	F	1	College or University	Student	4	4	4	4	4	4	3	2	2	1	2	3	2	1	2	5	3	3	5	5	5	5	5	5	5	5	5	5	5	4	5	4	5	4	5	5	5	5	5	5	4	4	4	5	4
133	M	1	Senior high school	Student	3	3	3	3	3	3	3	3	3	3	3	3	3	3	3	3	3	3	3	3	3	3	3	3	3	3	3	3	3	3	3	3	3	3	3	3	3	3	3	3	3	3	3	3	3
134	M	1	Senior high school	Student	3	3	3	3	3	3	3	3	3	3	3	3	3	4	4	4	4	4	4	4	4	4	4	4	4	4	5	5	4	4	5	3	4	3	3	3	4	4	4	4	4	4	4	3	3
135	M	1	Elementary school	Student	3	4	4	3	4	4	3	3	3	3	1	1	3	4	3	4	3	4	3	3	1	3	4	4	4	4	3	3	4	3	1	5	3	4	3	4	3	5	4	5	4	4	5	4	4
136	M	1	Elementary school	Student	4	4	3	2	1	4	2	4	4	4	2	1	4	5	5	5	5	5	5	5	1	5	4	1	3	2	5	3	3	1	1	4	3	4	3	3	5	5	1	4	4	4	4	4	2
137	M	1	Senior high school	Student	3	3	2	4	2	3	4	3	2	4	4	3	3	3	5	4	5	5	3	4	3	2	3	4	5	4	3	4	3	3	2	3	3	3	4	3	3	3	4	5	4	3	3	2	2
138	M	1	Senior high school	Student	3	3	4	1	3	1	3	3	3	4	5	2	5	3	5	4	2	5	5	3	5	5	1	5	4	4	5	4	4	3	2	5	5	5	4	4	2	1	2	3	5	3	5	5	5
139	M	1	Senior high school	Student	3	4	3	3	2	3	3	3	3	3	4	3	3	2	4	4	3	4	4	4	3	4	3	4	5	5	5	4	4	3	3	3	4	4	4	4	4	3	3	3	3	3	3	3	4
140	M	1	Senior high school	Student	4	4	3	3	1	3	2	2	4	4	4	3	3	3	3	4	3	4	4	4	2	3	2	5	4	5	4	5	4	5	5	4	3	4	4	5	4	4	5	3	5	5	5	4	5
141	M	1	Senior high school	Student	3	4	3	2	1	1	2	3	5	4	3	4	5	3	5	5	5	5	5	5	4	5	5	3	5	5	5	5	5	4	4	5	5	5	5	5	5	4	5	5	4	3	5	5	5
142	M	1	Senior high school	Student	4	4	3	3	3	4	2	4	3	5	2	1	2	3	3	3	3	3	4	4	3	3	3	3	2	3	3	4	4	3	3	4	3	3	4	3	3	2	4	4	4	4	4	2	3
143	M	2	College or University	Student	3	4	5	5	1	3	3	2	4	4	2	2	2	2	3	2	3	3	4	4	3	4	4	4	3	3	3	2	4	4	4	5	5	3	4	4	4	3	4	5	4	5	5	3	4
144	F	2	College or University	Student	5	4	4	1	1	2	1	4	4	4	4	1	5	1	5	1	5	5	4	4	4	4	5	5	3	3	3	2	2	4	5	5	2	2	4	4	4	5	3	5	5	3	4	2	5
145	M	1	Senior high school	Student	3	4	2	3	3	4	3	3	4	2	3	2	4	3	4	4	5	5	4	5	5	5	5	4	4	4	4	5	5	5	4	4	3	2	3	3	2	2	4	5	4	3	3	5	2
146	F	3	College or University	Service	4	4	2	2	3	4	2	4	4	3	3	2	4	3	4	3	4	3	4	3	4	4	5	3	4	3	3	4	3	4	3	4	4	4	3	4	3	4	4	5	4	4	4	4	4
147	M	1	Senior high school	Student	3	3	3	3	1	4	4	3	4	3	4	3	3	2	3	3	3	4	3	3	3	4	3	4	3	4	4	3	3	3	3	4	4	3	3	4	3	3	3	3	3	3	4	4	4
148	M	2	College or University	Student	5	4	2	3	1	4	1	4	3	3	4	4	3	5	5	5	5	4	5	4	5	5	3	3	4	4	5	5	5	3	4	5	5	3	4	5	5	5	4	4	5	3	5	5	3
149	F	1	College or University	Student	5	5	4	3	1	5	2	2	3	2	3	3	3	3	3	4	5	5	5	5	5	5	4	3	5	5	5	4	4	5	3	5	5	4	4	3	3	5	5	5	5	3	5	5	5
150	F	2	College or University	Student	4	3	3	3	2	3	3	3	3	4	3	4	3	4	3	3	4	3	4	3	4	3	3	4	4	3	3	4	3	1	1	4	3	4	3	3	3	4	3	3	4	3	3	3	3
151	M	1	Senior high school	Student	5	5	3	3	1	4	2	1	4	2	3	3	5	5	5	5	5	5	5	5	5	5	5	4	3	3	5	5	5	3	1	5	5	3	5	3	5	5	5	5	5	5	5	5	2
152	F	3	College or University	Government employee	4	5	2	3	1	2	4	4	3	3	2	4	4	3	4	4	5	4	5	5	3	4	5	2	4	5	4	5	3	5	4	4	4	3	2	3	3	4	5	5	4	4	5	5	4
153	M	1	Elementary school	Student	3	4	2	3	1	5	1	4	4	3	5	3	4	2	4	4	3	5	5	4	3	3	4	5	4	3	3	3	3	2	1	4	5	4	5	3	3	4	3	5	2	3	5	4	3
154	F	2	College or University	Student	4	4	4	4	3	4	3	4	4	2	2	2	2	4	4	4	4	4	4	3	3	4	4	4	4	4	4	3	3	4	4	4	4	4	3	3	3	4	4	4	4	4	3	3	3
155	M	2	College or University	Student	4	4	3	3	4	4	3	3	4	3	3	2	2	4	4	5	5	4	3	3	4	4	3	3	3	3	4	3	3	2	2	4	4	4	3	3	3	3	3	5	3	3	3	3	3
156	F	2	College or University	Student	5	5	4	3	1	2	1	3	4	3	4	3	4	2	5	5	5	5	5	5	5	5	3	3	5	5	5	5	5	5	4	5	5	5	3	4	4	3	4	5	5	5	5	5	5
157	F	1	Junior high school	Student	4	4	3	2	1	5	2	5	4	2	5	2	4	4	5	5	5	5	5	5	5	4	5	5	5	5	4	4	5	3	5	5	5	5	5	3	4	4	5	5	5	5	5	5	5
158	M	1	College or University	Student	3	3	3	4	3	4	4	4	3	3	4	2	3	2	4	4	4	4	4	4	3	4	4	5	4	4	4	4	4	4	3	4	4	3	4	4	3	3	4	4	5	3	4	3	3
159	M	1	Senior high school	Student	4	4	3	2	1	4	4	3	4	3	4	3	4	4	4	4	4	4	4	4	3	4	4	4	4	4	4	4	4	4	5	4	4	3	3	3	3	3	4	4	4	3	4	4	4
160	M	1	Senior high school	Student	4	4	2	2	1	3	4	4	4	4	4	3	4	3	4	4	4	2	4	4	3	3	2	4	3	3	4	4	4	4	2	4	3	3	3	3	3	3	3	4	4	3	3	4	4
161	M	1	Senior high school	Student	3	4	4	4	1	5	2	4	3	3	4	3	4	4	4	5	5	5	5	4	5	5	5	5	5	5	3	5	5	5	5	4	5	3	4	3	4	3	5	5	5	4	3	1	3
162	M	1	Senior high school	Student	3	5	3	3	1	3	4	3	3	4	4	3	5	3	3	5	5	3	5	5	1	3	1	5	4	3	3	3	3	3	3	4	4	4	4	3	5	5	5	3	5	4	4	5	3
163	M	1	College or University	Student	4	5	3	1	1	3	2	1	5	4	5	5	5	1	5	1	3	2	2	5	1	1	5	5	5	5	3	5	5	5	1	5	5	5	2	2	2	2	5	5	2	2	5	5	5
164	F	2	College or University	Student	4	4	3	3	3	3	3	4	3	4	4	3	3	4	4	4	3	4	3	4	3	4	4	3	3	3	3	2	2	2	1	3	3	4	3	4	3	4	4	3	4	4	3	2	2
165	M	1	Senior high school	Student	4	4	2	2	2	4	4	4	4	5	5	1	3	3	2	3	5	5	2	5	4	5	3	5	4	3	2	4	3	5	5	4	4	4	1	3	2	2	5	5	5	1	4	5	3
166	M	1	Senior high school	Student	4	4	3	3	2	4	4	4	3	3	4	3	3	3	4	4	4	4	4	4	4	4	4	4	4	4	4	4	4	4	4	4	4	4	4	4	4	4	4	4	4	4	4	4	4
167	M	1	Elementary school	Student	3	5	4	5	1	4	1	3	4	4	4	3	3	2	1	5	4	3	2	2	2	4	1	2	4	3	2	2	3	3	2	3	2	2	2	2	3	2	3	2	1	1	3	3	2
168	M	1	Senior high school	Student	3	5	4	1	1	5	3	3	4	4	5	3	4	4	4	4	5	4	4	4	4	4	5	4	5	5	5	5	5	5	5	5	5	4	4	4	3	5	4	5	3	4	5	5	5
169	M	1	Senior high school	Student	3	5	1	1	1	3	4	4	5	3	5	5	5	5	5	5	5	5	5	5	5	5	5	5	5	5	5	5	5	5	5	5	5	5	5	5	5	5	5	5	5	4	5	5	5
170	M	1	Senior high school	Student	4	5	3	3	1	5	3	5	4	4	3	3	2	3	5	5	5	5	5	5	5	5	5	5	5	5	5	5	5	5	5	5	4	4	5	5	4	4	5	5	5	5	5	5	5
171	F	1	College or University	Student	3	4	3	3	1	3	4	4	4	4	4	4	4	3	4	4	4	4	4	4	4	4	3	3	4	4	4	4	3	3	4	3	4	4	4	4	4	3	4	3	4	3	3	4	4
172	M	1	College or University	Student	4	4	2	2	3	4	4	4	4	4	4	2	4	3	4	4	5	5	5	5	4	4	3	3	4	4	4	4	4	4	4	4	4	4	5	4	4	5	4	2	5	4	4	5	4
173	F	1	College or University	Student	4	3	4	3	3	4	4	4	5	4	2	3	2	4	5	5	5	4	3	3	4	4	1	2	4	3	3	3	4	1	1	4	3	4	3	4	4	4	4	5	4	3	1	2	3
174	M	1	Elementary school	Student	5	4	3	3	1	4	3	4	5	3	4	3	3	3	4	5	3	4	4	5	1	3	1	5	4	3	4	5	3	3	4	3	4	3	4	4	3	3	4	3	4	3	4	3	4
175	F	1	Elementary school	Student	5	3	3	3	1	3	1	5	3	5	5	3	5	5	5	5	5	5	5	5	5	3	3	5	3	3	3	3	3	5	3	5	5	3	5	5	5	3	3	5	3	5	5	5	5
176	M	1	Senior high school	Student	3	3	4	4	2	5	4	4	4	3	5	3	2	1	3	5	4	4	3	5	5	4	5	3	2	3	3	5	5	4	4	4	5	4	3	3	4	4	5	5	4	2	2	3	3
177	M	2	College or University	Service	4	4	3	3	4	3	2	4	4	3	4	4	4	3	4	3	5	4	4	4	5	3	4	5	4	3	3	3	4	5	3	4	5	3	3	4	3	3	5	5	4	3	5	4	3
178	M	1	Senior high school	Student	3	4	1	1	1	5	4	4	5	4	5	5	4	4	5	5	2	5	5	5	5	5	5	5	5	5	5	5	5	5	3	5	5	5	5	4	4	4	5	5	5	5	5	5	5
179	F	2	College or University	Student	4	3	4	3	4	3	4	3	4	4	3	4	3	4	3	4	3	4	4	3	4	3	3	3	4	2	3	3	3	2	2	3	3	3	4	3	5	3	3	3	4	3	4	3	4
180	M	1	Senior high school	Student	4	4	3	4	4	3	4	4	3	3	4	3	3	4	4	4	4	3	3	3	4	4	3	4	4	4	4	4	4	4	3	3	4	4	4	3	3	4	4	4	4	4	4	3	3
181	M	1	Senior high school	Student	4	5	4	1	1	5	4	5	4	3	4	3	4	3	4	3	3	4	4	4	3	4	3	5	5	5	5	5	5	4	1	5	2	4	5	5	4	4	5	5	1	4	5	5	5
182	F	2	College or University	Student	5	5	3	3	1	5	5	5	4	5	1	1	4	3	3	2	4	4	2	3	3	4	3	3	4	3	4	3	3	3	3	4	4	2	3	3	3	3	3	3	3	2	3	3	3
183	F	2	College or University	Student	5	4	2	1	1	5	4	5	5	4	5	3	3	5	5	5	5	3	4	4	2	4	5	5	5	5	5	5	5	5	5	5	5	5	4	5	5	3	5	5	5	5	5	5	5
184	M	1	College or University	Student	4	4	3	3	3	5	4	4	3	4	3	4	3	4	3	4	4	4	2	2	4	4	3	2	4	3	3	3	2	2	2	4	3	4	3	4	3	4	4	4	4	3	2	2	2
185	M	1	College or University	Student	4	3	4	4	3	4	4	3	4	4	4	3	3	4	4	4	4	4	3	3	3	4	4	3	4	3	4	4	3	3	3	4	4	3	4	3	4	3	4	3	4	3	4	3	3
186	M	1	Senior high school	Student	3	5	1	2	1	3	4	5	5	3	5	5	5	4	4	4	4	4	4	4	4	4	4	5	5	5	5	5	5	5	5	5	4	2	4	3	3	3	4	5	4	4	4	4	5
187	F	1	Elementary school	Student	4	5	5	3	3	4	3	5	5	3	4	1	2	2	5	4	5	5	4	4	5	5	5	4	5	5	4	5	5	5	4	5	5	4	4	4	4	4	5	5	4	5	5	4	5
188	M	1	Elementary school	Student	4	5	4	1	1	5	3	5	5	3	5	3	4	4	1	1	3	1	3	4	3	3	2	4	4	3	3	4	4	1	1	4	4	4	4	5	1	3	5	5	5	5	5	5	4
189	M	1	Senior high school	Student	5	5	5	3	1	5	3	4	3	4	4	3	3	3	4	4	5	4	4	4	5	5	5	4	5	5	5	5	5	5	5	5	5	5	5	4	4	5	5	5	5	5	5	5	5
190	F	2	College or University	Student	4	4	3	3	4	3	4	4	5	4	3	4	3	4	3	4	3	4	3	4	4	3	3	3	4	3	4	3	4	3	4	4	4	3	4	3	4	3	4	3	4	3	4	3	3
191	M	1	Elementary school	Student	4	5	3	5	1	4	1	5	5	5	4	4	3	5	3	5	5	4	4	5	3	4	5	5	4	4	5	5	5	4	5	5	4	4	4	4	4	5	5	5	5	4	5	5	5
192	M	1	Senior high school	Student	3	5	3	4	1	5	5	3	5	5	5	1	4	1	3	3	4	5	5	5	4	5	5	5	5	5	5	5	3	5	3	4	4	2	3	4	2	4	5	5	5	5	5	5	5
193	M	1	Senior high school	Student	4	5	2	2	3	5	5	5	4	1	5	4	4	4	5	5	5	5	5	5	5	5	5	5	5	3	3	4	3	5	5	5	4	4	4	5	5	5	5	5	5	3	5	4	4
194	M	1	Senior high school	Student	5	5	4	3	1	5	5	4	4	4	4	3	3	3	4	4	3	5	4	4	5	4	3	3	5	4	5	4	3	3	2	3	4	2	3	3	3	2	4	4	5	3	2	3	3
195	M	1	Senior high school	Student	4	4	2	2	1	5	4	5	5	5	4	5	4	2	5	5	5	5	5	5	5	5	5	4	4	3	3	4	4	3	4	4	4	4	3	4	3	3	4	5	5	5	5	5	5
196	F	1	Elementary school	Student	4	4	5	5	1	4	5	5	4	1	4	4	4	5	5	5	5	5	5	5	5	4	4	5	4	4	4	4	4	4	4	4	4	4	4	3	3	3	4	5	5	5	5	1	3
197	M	1	Senior high school	Student	2	5	5	3	5	4	5	3	4	3	2	5	4	4	3	4	3	5	3	4	5	4	3	4	3	5	4	4	3	3	4	4	3	4	3	3	4	3	4	3	3	4	4	5	4
198	M	2	College or University	Student	4	4	4	4	3	5	4	4	5	3	3	4	4	4	3	4	2	4	3	3	4	3	4	2	4	3	4	2	2	1	1	4	3	4	3	4	3	4	2	4	4	2	4	3	4
199	F	1	Elementary school	Student	5	5	4	3	1	5	3	3	5	5	5	2	5	3	5	5	5	5	5	5	1	5	5	3	3	3	3	3	3	3	2	4	2	5	2	2	2	5	5	5	5	5	4	5	4
200	M	1	Elementary school	Student	5	5	3	4	5	5	4	5	4	3	5	2	3	3	4	4	3	3	4	4	3	4	5	5	5	5	5	5	5	5	4	5	4	4	4	5	4	4	5	5	5	4	5	5	5
201	M	1	Elementary school	Student	3	5	5	1	4	5	5	5	5	3	2	5	5	1	5	5	5	5	5	5	5	5	5	5	5	3	3	3	2	5	5	1	3	4	5	1	2	5	3	1	5	5	5	3	5
202	F	1	Elementary school	Student	5	5	3	2	1	4	5	5	5	5	5	5	5	5	5	5	5	5	5	5	5	5	5	5	5	5	5	5	5	5	5	5	5	5	5	5	5	5	5	5	5	5	5	5	5
203	M	1	Senior high school	Student	5	5	3	3	1	5	5	5	5	4	5	4	5	4	5	5	5	5	5	4	5	5	4	5	5	5	5	5	5	5	4	5	5	4	5	5	4	4	4	5	5	5	4	5	5
204	M	2	College or University	Student	5	5	5	5	4	4	4	4	3	4	4	4	5	4	5	4	3	4	4	5	4	5	4	3	3	4	4	4	3	4	4	3	2	2	2	3	4	4	4	3	4	5	4	3	4
205	M	1	Senior high school	Student	5	5	4	2	4	5	3	5	5	5	5	3	5	4	4	4	4	4	4	4	4	4	4	4	5	5	5	5	4	5	3	5	5	4	4	4	4	4	4	4	4	3	5	5	5
206	M	1	Elementary school	Student	5	5	5	5	1	5	1	5	5	5	5	5	5	5	5	5	5	5	5	5	3	5	5	4	5	5	5	5	3	4	3	5	5	2	5	5	5	5	3	5	5	5	5	5	5
207	M	1	Senior high school	Student	5	4	4	3	3	4	5	5	5	5	5	5	5	5	4	4	4	5	3	4	4	5	5	5	5	5	3	4	3	4	5	5	5	3	4	4	5	5	3	4	5	5	3	4	5
208	F	1	College or University	Student	5	5	5	5	5	5	5	5	4	3	4	5	4	5	4	5	4	5	4	5	3	5	3	4	3	4	3	3	5	5	4	3	4	4	4	5	5	4	3	4	5	5	4	4	4
209	M	1	Senior high school	Student	5	5	3	3	4	5	5	5	5	5	5	5	5	4	5	5	5	5	5	5	5	5	5	5	5	5	4	5	5	4	4	5	5	4	4	5	4	4	5	5	5	3	5	2	5
210	F	1	Elementary school	Student	5	5	5	5	5	5	1	5	5	5	5	5	5	5	5	5	5	5	5	5	3	5	5	4	3	5	5	5	5	4	2	5	5	3	2	5	5	5	3	5	5	5	5	5	5
		1=10-19
		2=20-29
		3=30-39
		4=40-49
[truncated: 18 more columns]
